# Supplementary material for: Fluorescence Modulation of Conjugated Polymer Nanoparticles Embedded in Poly(N-Isopropylacrylamide) Hydrogel
Source: Polymers (Basel). 2021 Dec 9;13(24):4315. doi: 10.3390/polym13244315 (PMC8706719; doi:10.3390/polym13244315)
Supplement: Supplementary file 1 [file polymers-13-04315-s001.zip]

Archive with 1 entries (1 files):
- polymers-1419088-supplementary.pdf
